# Supplementary material for: Receiving results of uncertain clinical relevance from population genetic screening: systematic review & meta-synthesis of qualitative research
Source: Eur J Hum Genet. 2022 Mar 8;30(5):520–31. doi: 10.1038/s41431-022-01054-5 (PMC9090782; doi:10.1038/s41431-022-01054-5)
Supplement: Supplementary file 1 — Supplementary Table A [file 41431_2022_1054_MOESM1_ESM.xlsx]

## Sheet: SupplementaryA_QualityAppraisal
Supplementary table A. Quality appraisal of included papers using criteria by Walsh and Downes (2006)
Checklist (Walsh & Downes, 2006)			Papers
Stages	Essential criteria	Specific prompts	Timmermans and Buchbinder (2010). Patients-in-waiting: Living between sickness and health in the genomics era.	Tluczek, McKechnie, and Lynam (2010). When the cystic fibrosis label does not fit: a modified uncertainty theory.	DeLuca, Kearney, Norton, and Arnold (2011). Parents' experiences of expanded newborn screening evaluations.	Kerruish (2011). Parents' experiences of newborn screening for genetic susceptibility to type 1 diabetes.	Timmermans and Buchbinder (2012). Expanded newborn screening: Articulating the ontology of diseases with bridging work in the clinic.	Hayeems et al. (2017). Psychosocial response to uncertain newborn screening results for cystic fibrosis.	Johnson, Southern, and Ulph (2019). Psychological impact on parents of an inconclusive diagnosis following newborn bloodspot screening for cystic fibrosis: A qualitative study.	Tluczek, Levy, Rock, Ondoma, & Brown (2019). Impact of intermediate cystic fibrosis classification on parents’ perceptions of child vulnerability and protectiveness.	Sadat et al. (2020). Increased parental anxiety and a benign clinical course: Infants identified with short-chain acyl-CoA dehydrogenase deficiency and isobutyryl-CoA dehydrogenase deficiency through newborn screening in Georgia.
Scope & purpose	Clear statement of, and rationale for, research question/ aims/ purposes	Clarity of focus demonstrated	to lay out the specific trajectory of newborn patients-in-waiting under medical care.' To 'examine how parents and clinical staff work out the social signficance of uncertain newborn screening results'.	to examine the psychosocial consequences of the NBS process when it produces ambiguous or contradictory genetic information inconsistent with the clinical picture.'	to create a description of parents' experiences of their infants' evaluations for rare metabolic disorders as they unfolded in real time.'	to provide some missing empirical data concerning parents' psychosocial reactions' to genetic susceptibility information in a newborn screening context	Here, we highlight work done in the clinic to align the epistemic or knowledge properties of diseases: work involving an ontological transformation of diseases following the introduction of technologies.'	To explore the psychosocial implications of diagnostic uncertainty that result from inconclusive results generated by newborn bloodspot screening (NBS) for cystic fibrosis (CF).'	to conduct further, in-depth research to underpin communication guidance [for inconclusive NBS results]'; 'to address the gap in communication guidance via an in-depth exploration of the psychological impact of a CFSPID designation on parents'.	to significantly extend our understanding of factors affecting parenting within the contexts of family systems and a serious chronic genetic condition with variable expression'	To contribute to the current data on [SCADD & IBDD]'.
		Explicit purpose given, such as descriptive/ explanatory intent, theory building, hypothesis testing	Extensive range of relevant and theoretical literature cited in literature review and to contextualise findings.	to use the results to inform the development of a conceptual framework related to parents' experiences.'	Clear rationale given.	There is an urgent need for empirical research that can inform possible translation of genomic discoveries into public health applications.'	Clear rationale given, comprehensive use of literature and existing theories to build case.	Overview of existing literature and epidemiological data, good use of literature to clearly demonstrate rationale.	Some account of existing literature to justify rationale.	Good use of existing literature and theory to demonstrate rationale. Use of existing literature in discussion.	Although aim and purpose of study is apparent from reading, there is no explicitly clear statement of this.
		Link between research and existing knowledge demonstrated	Scope of study (e.g. conditions relevant to the research) well delineated.	to identify implications for clinical practice and future research.'	Fair overview of existing literature. Good use of existing literature to contextualise findings.	Clear rationale and explicit purpose given. Clear statement of aims.	Aims of study not immediately clear to reader - no separate section.	Some use of existing literature to contextualise findings.	Use of existing literature to contextualise/ explain findings.		Limited use of existing literature in introduction and discussion.
				Clearly marked 'Purpose' section.		Comprehensive overview of existing literature. Good use of existing literature to contextualise findings.	Study thoroughly contextualised by existing literature: '...the medical sociology and genetics literature […] we also draw from the sociology of work and from science and technology studies.'
	Study thoroughly contextualised by existing literature	Evidence of systematic approach to literature review, location of literature to contextualise the findings, or both		Good overview of existing literature to identify a gap in the knowledge. Comprehensive review of existing literature to contextualise findings.
Design	Method/ design apparent, and consistent with research intent	Rationale given for use of qualitative design	One paper of a three-year ethnographic study.	Secondary analysis of ('open-ended') interview data (transcripts) from 'a larger, mixed methods, longitudinal project'.	longitudinal qualitative descriptive design'. Rationale given.	Semi-structured interviews'	One paper of a three-year ethnographic study.	Mixed-methods study.	Qualitative study using semi-structured interviews.	cross-sectional, mixed-methods study': biomedical records; self-report scales; 3 open-ended questions (conversations lasting 10-15 minutes)	Mixed-methods (biomedical records; health status survey; Paediatric Inventory for Parents tool (PIP); interviews).
		Discussion of epistemological/ ontological grounding	Observation with 'ethnographic field notes'.	Possible that the quantitative design of the larger study may have constrained the type of data obtained, methods may not have been able to capture sufficient complexity and detail.	Semi-structured open-ended interviews'.	Qualitative study with participants of a larger medical study 'investigating the natural history of T1D'.	Observation with 'ethnographic field notes'.	cross-sectional, self- administered questionnaire' and 'semistructured open-ended interviews', retrospective	Drawing tasks used alongside interview questions 'to help parents consider abstract concepts'	Comparison of healthy/ CF/ intermediate groups.	Interviews = phone interviews: 'asked and recorded statements… about [parents'] experiences and feelings related to the NBS diagnostic process for SCADD or IBDD.'
		Rationale explored for specific qualitative method (e.g. ethnography, grounded theory, phenomenology)	Audio recording of clinical consultations.	Authors of current study were also involved in the larger study.	1st interview 1 - 2 weeks after parents were made aware of abnormal result, but before confirmatory testing. 2nd interview <4 weeks after receiving confirmatory results.	Interpretative phenomenological analysis (IPA). Rationale for use given.	Audio recording of clinical consultations.	Qualitative arm completed only by parents from the questionnaire study who had a child with an inconclusive diagnosis.	Rationale explored for use of specific methodology.	Rationale explored for use of methods (hypothesised correlation between child's health status and parents' psychosocial outcomes)	No rationale given for use of design.
		Discussion of why particular method chosen is most appropriate/ sensitive/ relevant for research question/ aims	Open-ended, in depth interviews'.	Original interviews conducted firstly when child was 2 - 6 months old; secondly when child was 12 months old.		Areas covered by the interview schedule reported. Good account of how semi-structured interviews allowed researcher to probe and explore issues that arose spontaneously.		2nd interview 1 year after 1st interview.	ongoing review of the issues covered in interviews to establish data sufficiency'	Comprehensive range of quantitative items used in design; limited qualitative data collection methods.
		Setting appropriate						Consideration of aptness of methods for research aims.		Possible that the qualitative methods did not capture parent perceptions in depth however the analysis is appropriate for the design and aims of this study.
	Data collection strategy apparent and appropriate	Were data collection methods appropriate for type of data required and for specific qualitative method?
		Were they likely to capture the complexity/ diversity of experience and illuminate context in sufficient detail?
		Was triangulation of data sources used if appropriate?
Sampling strategy	Sample and sampling method appropriate	Selection criteria detailed, and description of how sampling was undertaken	55 families of infants who received a positive newborn screen between 2005 and 2009. Three 'older children', one of whom was diagnosed during an earlier pilot newborn screening project. 43 English speaking/ 12 Spanish speaking. From one regional clinical centre specialising in metabolic genetic disorders. Data collected between October 2007 to July 2009. 23 first time clinic visits/ 32 follow-up …	Selective sampling (justification given: quantitative design of larger study precluded using theoretical sampling.) Original study used convenience sampling of families attending clinics at 4 participating medical centres.	Maximum variation sampling (intentional search for widely varied participants) to 'yield distinctive experiences of the phenomenon'.	Families of infants who had received an increased T1D risk result from NBS as part of a previous study.	75 families of infants who received a positive newborn screen between 2005 and 2009. Total 193 visits recorded; 1-12 per family. 16 Spanish as primary language/ 59 English.	Qualitative arm used sub sample of questionnaire study (inconclusive n=17; true positive n=15; true negative n=410).Interviews: n=20parents of 18 children. 16 mothers/ 2 couples. Children aged 4m - 4y. 2 childrens' 'inconclusive' results were resolved as true negatives but remained in sample.	Convenience sampling - parents of children with CFSPID from one regional CF centre. No siblings had CFSPID.	Convenience sampling from 3 centres. Healthy group recruited after CF & intermediate groups to ensure equivalent ages.	Convenience sampling from state health department.
		Justification for sampling strategy given	Explanation of why any families declined/ were ineligible to participate.	n = 10 parents of 5 infants. All were married couples, ethnicity European American. Mean age = 35.5 years (r = 23 - 59). Education: completed high school (n = 2); community college (n = 2); baccalaureate degree (n = 3); graduate degree (n= 3).	English speaking parents of healthy infants referred for evaluation of abnormal newborn screening results for 12 metabolic disorders from an expanded screening panel. 4 participating centres in New York. September 2008 - March 2010.	Contacted 'sequentially, starting with those who had been first to receive the genetic test results', recruitment stopped when saturation reached.	From one regional clinical centre specialising in metabolic genetic disorders. Data collected between October 2007 to July 2009.	From two regional NBS centres in Canada.	Justification for sample size given: small samples congruent with IPA methodology.	Healthy group n=40; CF group n=50; intermediate group n=20	n=60 patients total. Patient information table given Median age 4.4 years. 52 SCADD/ 8 IBDD. 29 female/ 31 male. 37 Black/ 8 Hispanic/ 9 white/ 6 'other/ unknown'. Healthy control group (n=75 children)
		Thickness of description likely to be achieved from sampling		Infants' medical records documented abnormal NBS results plus 2 CF gene mutations and a normal/ intermediate sweat test.	Exclusion criteria reported. Recruitment diagram provided.	10 interviews (n=11). Appropriate sample size for IPA. 1 couple/ 9 solo mothers.Age 26-42 years; 0-3 other children; children discussed aged 2y3m - 3y3m. Additional demographic information would have been more helpful e.g. marital status, education level.	Explanation of why any families declined/ were ineligible to participate.	Comprehensive participant characteristics table included for survey respondents. Of inconclusive group: 60% first child; 94% married; 52% age 36+; 58% residing in city size <100000; majority educated to FE level.	n=8(5 families of children with CFSPID). 2 mothers/ 3 couples. Children aged 2 - 8 years. High proprotion of fathers/ couples together a strength of the study: allowed appreciation of fathers' voices and of how inconclusive diagnosis was discussed by and affected couples.	Comprehensive participant demographics table given. Of intermediate group (n=20 parents of 16 children): 16 mothers/ 4 fathers; mean age 33.8; 70% married; 19 white/ 1 Hispanic; 35% educated to bachelors degree level. Children (n=16): 9 male/ 7 female; mean age 4.2.	For phone interviews: n=18 patients, 16 SCADD/ 2 IBDD. No further specific demographic info given for phone interview participants.
		Any disparity between planned and actual sample explained		Authors note that 'analysis could have been considered saturated' after analysing data from 3 couples; chose to include 2 further couples with different perspectives and contextual factors.	30 families (n = 44). 14 couples/ 16 solo mothers. 13 infants had equivocal results (uncertain risk/ significance). Very comprehensive parent demographics table given. 57% married. 32% fathers. 67% first baby. 73% white. 84% did not have sufficient knowledge of newborn screening prior to infant's referral.		a concerted effort to find negative cases'	Invitation by 'modified Dillman design'; Details of how sampling aimed to maximise recruitment of inconclusive cases.	Participant characteristics table given. N=8; 8 white British; 5 female/ 3 male; 7 married/ 1 separated; 7 educated to degree level; 7 had 2 children/ 1 had 3 children.		No demographic information given about parents (participants).
Analysis	Analytic approach appropriate	Approach made explicit (e.g. Thematic distillation, constant comparative method, grounded theory)	Modified grounded theory. Analytical-induction. Systematic coding of dialogue 'with a close reading of salient themes in the medical sociology and genetics literatures'.	Grounded dimensional analysis.	Qualitative content analysis'. Rationale that this would be 'clinically useful'. Perhaps not appropriate for RQ - thematic analysis may have been more appropriate and, from looking at the results, this reads more like a thematic analysis so may have been inappropriately defined/ reported. There are some references to frequency of responses (e.g. percentages) but these are infrequent/ inconsistent…	Interpretative phenomenological analysis (IPA). Rationale given although perhaps could have been expanded upon.	Modified grounded theory. Analytical-induction. Systematic coding of dialogue 'with a close reading of salient themes in the medical sociology and genetics literatures'.	Interpretive description' and 'thematic approach'	Interpretative phenomenological analysis (IPA)	directed and summative content analysis' of qualitative data.	No particular method of qualitative analysis explicitly specified.
		Was it appropriate for the qualitative method chosen?	Began analysis early in the project and verified the emerging analytical coding scheme' to ensure that 'analysis captured the full spectrum of empirical manifestations': suggests that disconfirming data were sought.	Comprehensive account of process, coding, and how conceptual framework evolved.	Some account of process however not clear how this was content analysis e.g. no account of how utterances were counted.	Clear account of IPA process.	Began analysis early in the project and verified the emerging analytical coding scheme' to ensure that 'analysis captured the full spectrum of empirical manifestations': suggests that disconfirming data were sought.	applied and modified pre-existing codes (from the interview guide) as sensitizing concepts and allowed new themes to emerge from the data.'	Context of data retained - participants given pseudonyms. Contextual information about participants presented in text to contextualise findings.	Analysis conducted by 'a team of content and methodology experts'.
		Was data managed by software package or by hand and why?	Explicit and comprehensive description of data from participants 'that were exceptions to the general rule'.	Kept memos and theoretical notes.	Data management software used.	One transcript was independently coded by an independent researcher to assess reliability (good, although not sure if this is in keeping with IPA?)	a concerted effort to find negative cases'	Rationale given for aptness of method.	Analysis supervised and coding checked for completeness and representativeness.	Context of data not retained.
		Discussion of how coding systems/ conceptual frameworks evolved	No explicit evidence that saturation was reached however sampling strategy would suggest this.	Context of data was retained.	More than one researcher involved in analytic decision making.	Aside from the above, no evidence that more than one researcher was involved in analytic decision making - potential flaw when using IPA as can be important to discuss emerging analysis and be supervised.	Context of data retained through rich observation notes.	Iterative process; multiple authors involved; validation checking; inconsistencies resolved by discussion.		Discussion of how codes evolved.
		How was context of data retained during analysis		Analysis conducted by a research team; challenged one anothers' interpretations.	Preliminary study results were 'endorsed' by 5 newborn screening parent representatives and various stakeholders.	Recruitment was discontinued when a level of ‘saturation’ occurred (when emergence of new themes in the interviews became rare).'		Context of data retained - individual participants given identifiers (numbers).
		Evidence that subjective meanings of participants were portrayed		During 2nd interview, participants were asked to confirm/ clarify information obtained from the 1st interview.	Participant enrolment continued until the saturation of data in the key categories was achieved'.	Results read quite descriptively, more depth of interpretation perhaps needed.
		Evidence of more than one researcher involved in stages if appropriate to epistemological/ theoretical stance		Evidence that saturation could have been reached, at which point researchers sought out exceptions.		Some questionable use of IPA - three broad themes identified, only one theme had any sub themes within it (2)
		Did research participants have any involvement in analysis (e.g. member checking)
		Evidence provided that data reached saturation or discussion/ rationale if it did not
		Evidence that deviant data was sought, or discussion/ rationale if it was not
Interpretation	Context described and taken account of in interpretation	Description of social/ physical and interpersonal contexts of data collection	Extensive verbatim interview quotes/ observation notes.	Descriptions of social contexts of data.	Good descriptions of social contexts of data.	Good use of verbatim interview quotes, tied to specific participants with identifying numbers (pseudonyms preferred for IPA)	Extensive, rich observation notes.	Clear table of qualitative themes and illustrative verbatim quotations from participants.	Extensive use of verbatim quotations from participants.	As per content analysis, majority of results presented as percentages. Some verbatim exemplar quotes used.	Some verbatim interview quotations presented.
		Evidence that researcher spent time 'dwelling with the data', interrogating it for competing/ alternative explanations of phenomena	Description of social and interpersonal context of data.	Extensive use of verbatim interview quotes in discussion of findings.	Emblematic verbatim statements from parents were identified and used to represent parents' characteristic responses'.	Some context given with data when directly relevant (e.g. mother a nurse) however limited. More context + pseudonyms would have helped tell particpant stories.	Verbatim quotations from clinicians, only one from a parent (acknowledged that that the focus of this paper is clinical work, perhaps would still have been valuable to include quotations from parents).	Clear and comprehensive discussion of research processes.	Description of interpersonal contexts of data.	Comprehensive discussion of research processes such that reader can follow 'decision trail'.	Little interpretation/ interrogation of data.
			Sufficient discussion of research processes.	Very clear audit trail given.	Good use of verbatim interview quotes although these are not tied to specific participants.	Quite descriptive account, some interrogation.	Clear how researchers' interpretations and conclusions came from the data.	Limited interrogation of data: quotations are mainly provided in table form rather than interrogated in text.	Discussion of research processes.	Clear how conclusions were reached.	Unclear how conclusions were reached i.e. no particular method of analysis used, not clear if findings presented are representative of all 18 participants or all of the topics raised in the interviews.
	Clear audit trail given	Sufficient discussion of research processes such that others can follow 'decision trail'			Some lack of clarity re: research processes. Somewhat unclear as to how conclusions were reached. Lack of clarity re: method of analysis (content analysis but reads more like a TA).	Clear how interpretation led to conclusions.			Deep interpretation.	Some interpretation. Competing interpretations not sought.
					Descriptive account, very limited interrogation.				Interview schedule provided.
	Data used to support interpretation	Extensive use of field notes entries/ verbatim interview quotes in discussion of findings			Interview questions provided in main body of article.
		Clear exposition of how interpretation led to conclusions
Reflexivity	Researcher reflexivity demonstrated	Discussion of relationship between researcher and participants during fieldwork	Insightful, self-aware account.	Self-aware account of limitations of study.	Good account of limitations of study.	Clear, separate 'limitations' section.	Insightful, self-aware account.	Evidence of self-awareness/ insight.	Evidence of self-awareness/ insight.	Self-aware, insightful account.	Little researcher reflexivity demonstrated.
		Demonstration of researcher's influence on stages of research process	Demonstration of researchers' decision making and how choices were made.	Insight into how conducting a secondary analysis of a subset of a larger mixed-methods study may have limited the current study.	No account of potential issues with methodological choices.	Good, thoughtful account of potential limitations of study.	Demonstration of researchers' decision making and how choices were made.	Demonstration of researcher's influence on stages of research process.	Comprehensive account of how researcher may have influenced participants' responses/ shaped analysis.	Discussion of how survey items and context of data collection (cold winter) may have influenced responses.
		Evidence of self-awareness/ insight	No explicit documentation of researcher/ participant relationship/ effects of the research on researcher.	Evidence of reflexivity throughout the research process and clear exposition of researchers' decision-making.	Evidence that validity of findings was actively discussed with peers and stakeholders.	No discussion of how researcher might have influenced the research or what may have influenced their interpretations.	No explicit documentation of researcher/ participant relationship/ effects of the research on researcher.	No explicit documentation of researcher/ participant relationship/ effects of the research on researcher.		Discussion of how researchers' choices (to count all participants separately rather than treat couples as dyads) may have influenced results.
		Documentation of effects of the research on researcher		No discussion of relationship between researcher and participants during fieldwork (as this was a secondary analysis).	Brief mention of relationship between researcher and participants during fieldwork (in that p's 'became more comfortable' by 2nd interview).		Outcomes' section referring to newer research insights and how they impact upon the present work.
		Evidence of how problems/ complications met were dealt with
Ethical dimensions	Demonstration of sensitivity to ethical concerns	Ethical committee approval granted	Project received ethical committee approval.	Approval from institutional review boards granted.	Approval from review board granted.	Ethical approval granted from board.	Project received ethical committee approval.	Ethical approval received from research ethics boards.	Ethical approval obtained.	Study 'classified as minimal risk' and approved by review boards.	Approved by review boards.
		Clear commitment to integrity, honesty, transparency, equality and mutual respect in relationships with participants	Evidence that during the 2-year project, researchers were immersed in the genetics team and fostered integrity, transparency, and mutual respect.	Clear description of consent procedure.	Clear description of consent procedure.	Clear description of consent procedure for larger study although limited description of consent for ths study.	Evidence that during the 2-year project, researchers were immersed in the genetics team and fostered integrity, transparency, and mutual respect.	Some details of consent procedure.	Detail of recruitment and consent procedures.	Clear description of recruitment and consent procedures.	Clear description of recruitment and consent procedures.
		Evidence of fair dealing with all research participants	Some documentation of how consent was managed.	No explicit discussion of relationships/ dealing with research participants (as this was a secondary analysis).	Strong evidence of commitment to equality and diversity throughout (through maximum variation sampling; preservation of social context of participants; discussion and recommendations for practice/ future research - access, needs of underserved populations).	Majority of participants mothers, no discussion of lack of fathers as an issue or attempts to recruit more fathers/ diverse participants.	Some documentation of how consent was managed.
		Recording of how dilemmas met and how resolved in relation to ethical issues
		Documentation of how autonomy, consent, confidentiality, anonymity were managed
Relevance and transferability	Relevance and transferability evident	Sufficient evidence for typicality specificity to be assessed	Analysis interwoven with existing theories and relevant literature.	Analysis interwoven with existing theories and relevant literature.	Findings applied to existing literature.	Clear statement of key findings and important insights.	Analysis interwoven with existing theories and relevant literature.	Account of how findings extend/ contribute to the findings of other studies.	Discussion of existing literature and theories to explain/ contextualise findings.	Clear declaration of the contributions of the article.	Some discussion of existing literature to contextualise findings.
		Analysis interwoven with existing theories and other relevant explanatory literature drawn from similar settings and studies	Comprehensive discussion of how emergent theory may fit other contexts ('conceptual generalisation')	Some discussion of how theory may fit other contexts.	Very clear and specific recommendations for practice.	Existing literature used to explain and discuss findings.	Focuses on one specific condition (MCADD) as a 'prototype' but makes clear that the emerging theory can be applied to general issues around screening and disease.	Clear account of the study's contribution to ongoing debates.	Clear significance for policy and practice.	Some discussion of existing literature to contextualise findings.	Contributions of article not clear.
		Discussion of how explanatory propositions/ emergent theory may fit other contexts	Conclusions obviously supported by evidence.	Conclusions obviously supported by evidence.	Clear suggestions for further research - specifically regarding access and diversity.	Exploration of various potential explanations.	Conclusions obviously supported by evidence.	Clear recommendations for future research and practice (although not marked in separate sections).	Interpretation plausible.	Design increases understanding of the relationship between health outcomes/ psychosocial outcomes.	Some clear recommendations for policy and practice.
		Limitations/ weaknesses of study clearly outlined	Significance for policy and practice clear.	Significance for policy and practice very clear: clearly marked 'clinical implications' section, very specific and direct practice recommendations for healthcare professionals.	Future research/ practice suggestions could be more clearly delineated for the reader (subheadings).	Interpretation plausible and balanced.	Significance for policy and practice clear.	Interpretation plausible.	Clear acknowledgement of potential limitations of study.	Interpretation plausible.	Interpretation not plausible: unclear how authors' conclusions were reached.
		Clearly resonates with other knowledge and experience	Interpretation plausible.	Interpretation plausible.	Interpretation plausible.	Explicit acknowledgement of the limitations of the study.	Interpretation plausible.	Clear acknowledgement of potential limitations of study (although not marked in separate section).	Clear declaration of the contributions of the article.	Thoughtful and clear discussion of potential limitations of study (although not in separate section).
		Results/ conclusions obviously supported by evidence	Clearly outlines further directions for investigation.	Clearly states that further research is needed and very clearly specifies how and with whom.	Clear declaration of the contributions of the article ('what this study adds' section in abstract).	Clear 'future research implications' section (subheading), thoroughly considered.	Clearly outlines further directions for investigation.	Clear declaration of the contributions of the article.	Some suggestions for future research.	Relevance for policy and practice made very clear.
		Interpretation plausible and 'makes sense'	Clear declaration of the contributions of the article and that aims/ purposes of research were achieved.	Clear declaration of the contributions of the article.	Explicit acknowledgement of the limitations of the study.	Significance for practice obvious within text (but no separate 'implications for practice' section).	Clear declaration of the contributions of the article and that aims/ purposes of research were achieved.			Some suggestions for future research.
		Provides new insights and increases understanding	No explicit discussion of limitations/ weaknesses of study.	Explicit acknowledgement of the limitations of the study.			No explicit discussion of limitations/ weaknesses of study.
		Significance for current policy and practice outlines					Outcomes' section details research which came out after the authors' data collection that 'once again modified the MCADD knowledge base'; authors incorporate this into theory stating that it must deal with developments 'as they emerge in real time'.
		Assessment of value/ empowerment for participants
		Outlines further directions for investigation
		Comment on whether aims/ purposes of research were achieved
Quality score		A - No or few flaws. The study credibility, transferability, dependability, and confirmability is high. B - Some flaws, unlikely to affect the credibility, transferability, dependability, and/or confirmability of the study. C - Some flaws which may affect the credibility, transferability, dependability, and/or confirmability of the study. D - Significant flaws which are very likely to affect the …	A	A	C	B	B	A	B	B	D
